# Supplementary material for: Improving Milk Yield, Milk Quality, and Follicular Functionality Behavior in Dairy Cows from the Implementation of Microencapsulated Chili Pepper Supplements in Their Diets
Source: Animals (Basel). 2024 Aug 15;14(16):2361. doi: 10.3390/ani14162361 (PMC11350710; doi:10.3390/ani14162361)
Supplement: Supplementary file 1 [file animals-14-02361-s001.zip]

Archive with 1 entries (1 files):
- animals-3133016-supplementary.pdf
